# Supplementary material for: A methodology for gene level omics-WAS integration identifies genes influencing traits associated with cardiovascular risks: the Long Life Family Study
Source: Hum Genet. 2024 Sep 14;143(9-10):1241–52. doi: 10.1007/s00439-024-02701-1 (PMC11485042; doi:10.1007/s00439-024-02701-1)
Supplement: Supplementary file 1 — Supplementary file1 (ZIP 38251 KB) [file 439_2024_2701_MOESM1_ESM.zip]

Archive with 5 entries (5 files):
- HumanGenetics_SuppplementalDocuments/Document S1.docx
- HumanGenetics_SuppplementalDocuments/TableS1-S10.zip
- HumanGenetics_SuppplementalDocuments/File S3.zip
- HumanGenetics_SuppplementalDocuments/File S1.zip
- HumanGenetics_SuppplementalDocuments/File S2.zip
